# Supplementary material for: Clinical impact of a cytological screening system using cyclin D1 immunostaining and genomic analysis for the diagnosis of thyroid nodules
Source: BMC Cancer. 2019 Mar 18;19:245. doi: 10.1186/s12885-019-5452-4 (PMC6423761; doi:10.1186/s12885-019-5452-4)
Supplement: Supplementary file 1 — Table S1. First round PCR. (XLSX 11 kb) [file 12885_2019_5452_MOESM1_ESM.xlsx]

## Sheet: used primer information
First round PCR
Gene	Chr	Insert start	Insert stop	Primer F	Primer R	Pool
CTNNB1	chr3	41266075	41266169	TCTTTCCCTACACGACGCTCTTCCGATCTACAGAAAAGCGGCTGTTAGTCA	GTGACTGGAGTTCAGACGTGTGCTCTTCCGATCTAGGACTTGGGAGGTATCCACAT	1
BRAF	chr7	140453076	140453155	TCTTTCCCTACACGACGCTCTTCCGATCTTCAGTGGAAAAATAGCCTCAATTCTTACC	GTGACTGGAGTTCAGACGTGTGCTCTTCCGATCTCTTCATGAAGACCTCACAGTAAAAATAGGT	1
BRAF	chr7	140481364	140481453	TCTTTCCCTACACGACGCTCTTCCGATCTTGACTTGTCACAATGTCACCACA	GTGACTGGAGTTCAGACGTGTGCTCTTCCGATCTGGACTCGAGTGATGATTGGGAGA	2
HRAS	chr11	533787	533882	TCTTTCCCTACACGACGCTCTTCCGATCTCCTGTACTGGTGGATGTCCTCA	GTGACTGGAGTTCAGACGTGTGCTCTTCCGATCTGCCTGTTGGACATCCTGGATAC	1
HRAS	chr11	534220	534306	TCTTTCCCTACACGACGCTCTTCCGATCTCGCCAGGCTCACCTCTATAG	GTGACTGGAGTTCAGACGTGTGCTCTTCCGATCTAGGAGCGATGACGGAATATAAGC	2
KRAS	chr12	25378527	25378605	TCTTTCCCTACACGACGCTCTTCCGATCTGTTATGATTTTGCAGAAAACAGATCTGT	GTGACTGGAGTTCAGACGTGTGCTCTTCCGATCTAACAGTAGACACAAAACAGGCTCA	1
KRAS	chr12	25378588	25378664	TCTTTCCCTACACGACGCTCTTCCGATCTTTTGCTGATGTTTCAATAAAAGGAATTCCA	GTGACTGGAGTTCAGACGTGTGCTCTTCCGATCTAGAGTTAAGGACTCTGAAGATGTACCTATG	2
KRAS	chr12	25380260	25380337	TCTTTCCCTACACGACGCTCTTCCGATCTTCCTCATGTACTGGTCCCTCAT	GTGACTGGAGTTCAGACGTGTGCTCTTCCGATCTGTTTCTCCCTTCTCAGGATTCCTAC	1
KRAS	chr12	25398234	25398310	TCTTTCCCTACACGACGCTCTTCCGATCTTACCTCTATTGTTGGATCATATTCGTCCA	GTGACTGGAGTTCAGACGTGTGCTCTTCCGATCTATTATAAGGCCTGCTGAAAATGACTGA	2
NRAS	chr1	115256485	115256563	TCTTTCCCTACACGACGCTCTTCCGATCTGGCAAATACACAGAGGAAGCCTT	GTGACTGGAGTTCAGACGTGTGCTCTTCCGATCTACAGAAAACAAGTGGTTATAGATGGTGAA	1
NRAS	chr1	115258704	115258789	TCTTTCCCTACACGACGCTCTTCCGATCTATGGTGGGATCATATTCATCTACAAAGTG	GTGACTGGAGTTCAGACGTGTGCTCTTCCGATCTTGGTTTCCAACAGGTTCTTGCT	2
p53	chr17	7572852	7572941	TCTTTCCCTACACGACGCTCTTCCGATCTCCTGTACTGGTGGATGTCCTCA	GTGACTGGAGTTCAGACGTGTGCTCTTCCGATCTAAAAACTCATGTTCAAGACAGAAGGG	1
p53	chr17	7572931	7573021	TCTTTCCCTACACGACGCTCTTCCGATCTCGCCAGGCTCACCTCTATAG	GTGACTGGAGTTCAGACGTGTGCTCTTCCGATCTATGTGATGTCATCTCTCCTCCCTGCTT	2
p53	chr17	7573888	7573983	TCTTTCCCTACACGACGCTCTTCCGATCTCTATTGCAAGCAAGGGTTCAAAGA	GTGACTGGAGTTCAGACGTGTGCTCTTCCGATCTCGAGAGCTGAATGAGGCCTT	3
p53	chr17	7573983	7574066	TCTTTCCCTACACGACGCTCTTCCGATCTGGGAACAAGAAGTGGAGAATGTCAG	GTGACTGGAGTTCAGACGTGTGCTCTTCCGATCTGAACCATCTTTTAACTCAGGTACTGTGTAT	1
p53	chr17	7576495	7576569	TCTTTCCCTACACGACGCTCTTCCGATCTCCTATGGCTTTCCAACCTAGGAAG	GTGACTGGAGTTCAGACGTGTGCTCTTCCGATCTGCCTGATACAGATGCTACTTGACTTA	2
p53	chr17	7576559	7576628	TCTTTCCCTACACGACGCTCTTCCGATCTGCCTGGGCATCCTTGAGTTC	GTGACTGGAGTTCAGACGTGTGCTCTTCCGATCTACCAGACCAGCTTTCAAAAAGAAAATTG	3
p53	chr17	7576603	7576688	TCTTTCCCTACACGACGCTCTTCCGATCTGCTAGGCTAAGCTATGATGTTCCTTAGA	GTGACTGGAGTTCAGACGTGTGCTCTTCCGATCTCCTGGTTGTAGCTAACTAACTTCAGAAC	1
p53	chr17	7576816	7576908	TCTTTCCCTACACGACGCTCTTCCGATCTTCAACTTACGACGAGTTTATCAGGAAG	GTGACTGGAGTTCAGACGTGTGCTCTTCCGATCTCTAGCACTGCCCAACAACACCA	2
p53	chr17	7576893	7576968	TCTTTCCCTACACGACGCTCTTCCGATCTGTAGCATCTGTATCAGGCAAAGTCA	GTGACTGGAGTTCAGACGTGTGCTCTTCCGATCTGGAGACCAAGGGTGCAGTTATG	3
p53	chr17	7576972	7577059	TCTTTCCCTACACGACGCTCTTCCGATCTCGGCATTTTGAGTGTTAGACTGGA	GTGACTGGAGTTCAGACGTGTGCTCTTCCGATCTGGAAGAGAATCTCCGCAAGAAAGG	1
p53	chr17	7577032	7577126	TCTTTCCCTACACGACGCTCTTCCGATCTAAATATTCTCCATCCAGTGGTTTCTTCTTT	GTGACTGGAGTTCAGACGTGTGCTCTTCCGATCTTACTGGGACGGAACAGCTTTG	2
p53	chr17	7577089	7577180	TCTTTCCCTACACGACGCTCTTCCGATCTAAGGTGATAAAAGTGAATCTGAGGCAT	GTGACTGGAGTTCAGACGTGTGCTCTTCCGATCTGACCTGATTTCCTTACTGCCTCTT	3
p53	chr17	7577456	7577549	TCTTTCCCTACACGACGCTCTTCCGATCTCTTGCTTACCTCGCTTAGTGCT	GTGACTGGAGTTCAGACGTGTGCTCTTCCGATCTTGTGTAACAGTTCCTGCATGGG	1
p53	chr17	7577520	7577615	TCTTTCCCTACACGACGCTCTTCCGATCTTGCGGAGATTCTCTTCCTCTGT	GTGACTGGAGTTCAGACGTGTGCTCTTCCGATCTCCTCATCTTGGGCCTGTGTTAT	2
p53	chr17	7578143	7578219	TCTTTCCCTACACGACGCTCTTCCGATCTGTCAGAGGCAAGCAGAGGCTG	GTGACTGGAGTTCAGACGTGTGCTCTTCCGATCTCGTGTGGAGTATTTGGATGACAGAAA	3
p53	chr17	7578209	7578294	TCTTTCCCTACACGACGCTCTTCCGATCTCCTGGAGTCTTCCAGTGTGATG	GTGACTGGAGTTCAGACGTGTGCTCTTCCGATCTCCTCTGATTCCTCACTGATTGCT	1
p53	chr17	7578316	7578409	TCTTTCCCTACACGACGCTCTTCCGATCTGCCACTGACAACCACCCTTAAC	GTGACTGGAGTTCAGACGTGTGCTCTTCCGATCTGCACATGACGGAGGTTGTGA	2
p53	chr17	7578387	7578478	TCTTTCCCTACACGACGCTCTTCCGATCTTCATAGGGCACCACCACACTAT	GTGACTGGAGTTCAGACGTGTGCTCTTCCGATCTGCTGTGGGTTGATTCCACAC	3
p53	chr17	7578447	7578525	TCTTTCCCTACACGACGCTCTTCCGATCTCTAAGAGCAATCAGTGAGGAATCAGA	GTGACTGGAGTTCAGACGTGTGCTCTTCCGATCTCCTGCCCTCAACAAGATGTTTTG	1
p53	chr17	7578497	7578583	TCTTTCCCTACACGACGCTCTTCCGATCTCTCACCATCGCTATCTGAGCA	GTGACTGGAGTTCAGACGTGTGCTCTTCCGATCTTGTTCACTTGTGCCCTGACTT	2
p53	chr17	7579384	7579483	TCTTTCCCTACACGACGCTCTTCCGATCTATGTGCTGTGACTGCTTGTAGAT	GTGACTGGAGTTCAGACGTGTGCTCTTCCGATCTGAAGCTCCCAGAATGCCAGA	3
p53	chr17	7579409	7579503	TCTTTCCCTACACGACGCTCTTCCGATCTGGGTGTGGAATCAACCCACA	GTGACTGGAGTTCAGACGTGTGCTCTTCCGATCTACTGAAGACCCAGGTCCAGAT	1
p53	chr17	7579504	7579595	TCTTTCCCTACACGACGCTCTTCCGATCTCGTAGCTGCCCTGGTAGGT	GTGACTGGAGTTCAGACGTGTGCTCTTCCGATCTTCTGACTGCTCTTTTCACCCATC	2
p53	chr17	7579698	7579769	TCTTTCCCTACACGACGCTCTTCCGATCTCTGGGAAGGGACAGAAGATGAC	GTGACTGGAGTTCAGACGTGTGCTCTTCCGATCTAGCCCCCTAGCAGAGACCTG	3
p53	chr17	7579832	7579930	TCTTTCCCTACACGACGCTCTTCCGATCTTCTGGCATTCTGGGAGCTTC	GTGACTGGAGTTCAGACGTGTGCTCTTCCGATCTCTCTTGCAGCAGCCAGACT	1
PIK3CA	chr3	178916853	178916939	TCTTTCCCTACACGACGCTCTTCCGATCTGTGTTACTCAAGAAGCAGAAAGGGA	GTGACTGGAGTTCAGACGTGTGCTCTTCCGATCTACCAATTTCTCGATTGAGGATCTTTTCT	2
PIK3CA	chr3	178916931	178917005	TCTTTCCCTACACGACGCTCTTCCGATCTCAACCCTTTTTAAAAGTAATTGAACCAGTAGG	GTGACTGGAGTTCAGACGTGTGCTCTTCCGATCTGAAATATTTTAGAAAGGGACAACAGTTAAGCTT	3
PIK3CA	chr3	178921488	178921568	TCTTTCCCTACACGACGCTCTTCCGATCTGCTACACCATATATGAATGGAGAAACATCT	GTGACTGGAGTTCAGACGTGTGCTCTTCCGATCTGCATCAGCATTTGACTTTACCTTATCAAT	1
PIK3CA	chr3	178927936	178928016	TCTTTCCCTACACGACGCTCTTCCGATCTGGGAAGAAAAGTGTTTTGAAATGTGTTTTA	GTGACTGGAGTTCAGACGTGTGCTCTTCCGATCTCATTTTTCCAGATACTAGAGTGTCTGTGT	2
PIK3CA	chr3	178928072	178928161	TCTTTCCCTACACGACGCTCTTCCGATCTTTTGAATCTTTGGCCAGTACCTCA	GTGACTGGAGTTCAGACGTGTGCTCTTCCGATCTCATAAGAGAGAAGGTTTGACTGCCAT	3
PIK3CA	chr3	178936047	178936125	TCTTTCCCTACACGACGCTCTTCCGATCTAGACAATGAATTAAGGGAAAATGACAAAGAAC	GTGACTGGAGTTCAGACGTGTGCTCTTCCGATCTAAGAAACAGAGAATCTCCATTTTAGCACT	1
PIK3CA	chr3	178951976	178952065	TCTTTCCCTACACGACGCTCTTCCGATCTAGACAATGAATTAAGGGAAAATGACAAAGAAC	GTGACTGGAGTTCAGACGTGTGCTCTTCCGATCTAAGAAACAGAGAATCTCCATTTTAGCACT	2
PIK3CA	chr3	178952015	178952096	TCTTTCCCTACACGACGCTCTTCCGATCTCAATGATGCTTGGCTCTGGAATG	GTGACTGGAGTTCAGACGTGTGCTCTTCCGATCTACCATGATGTGCATCATTCATTTGTTT	3
AKT1	chr14	105246498	105246583	TCTTTCCCTACACGACGCTCTTCCGATCTCCGCTCCTTGTAGCCAATGAA	GTGACTGGAGTTCAGACGTGTGCTCTTCCGATCTGGGTCTGACGGGTAGAGTGT	3
